# Supplementary material for: DCBLD2 Affects the Development of Colorectal Cancer via EMT and Angiogenesis and Modulates 5-FU Drug Resistance
Source: Front Cell Dev Biol. 2021 May 19;9:669285. doi: 10.3389/fcell.2021.669285 (PMC8170045; doi:10.3389/fcell.2021.669285)
Supplement: Supplementary file 3 [file Table_1.XLSX]

## Sheet: Primer
Primer Name	Sequence(5'to3'）
GAPDH-F	GAGTCAACGGATTTGGTCGT
GAPDH-R	TTGATTTTGGAGGGATCTCG
DCBLD2-F	ATGTGGACACACTGTACTAGGC
DCBLD2-R	CTGTTGGGATAGGTCTGTGGG
CD31-F	AACAGTGTTGACATGAAGAGCC
CD31-R	TGTAAAACAGCACGTCATCCTT
CDH1-F	CGAGAGCTACACGTTCACGG
CDH1-R	GGGTGTCGAGGGAAAAATAGG
CDH2-F	TGCGGTACAGTGTAACTGGG
CDH2-R	GAAACCGGGCTATCTGCTCG
ZEB1-F	CAGCTTGATACCTGTGAATGGG
ZEB1-R	TATCTGTGGTCGTGTGGGACT
ZEB2-F	GCGATGGTCATGCAGTCAG
ZEB2-R	CAGGTGGCAGGTCATTTTCTT
snail1-F	TCGGAAGCCTAACTACAGCGA
snail1-R	AGATGAGCATTGGCAGCGAG
snail2-F	CGAACTGGACACACATACAGTG
snail2-R	CTGAGGATCTCTGGTTGTGGT
MMP2-F	CCCACTGCGGTTTTCTCGAAT
MMP2-R	CAAAGGGGTATCCATCGCCAT
MMP9-F	AGACCTGGGCAGATTCCAAAC
MMP9-R	CGGCAAGTCTTCCGAGTAGT
vimentin-F	GACGCCATCAACACCGAGTT
vimentin-R	CTTTGTCGTTGGTTAGCTGGT
β1 integrin-F	CCTACTTCTGCACGATGTGATG
β1 integrin-R	CCTTTGCTACGGTTGGTTACATT
ZO-1-F	ACCAGTAAGTCGTCCTGATCC
ZO-1-R	TCGGCCAAATCTTCTCACTCC
