# Supplementary material for: DCBLD2 Affects the Development of Colorectal Cancer via EMT and Angiogenesis and Modulates 5-FU Drug Resistance
Source: Front Cell Dev Biol. 2021 May 19;9:669285. doi: 10.3389/fcell.2021.669285 (PMC8170045; doi:10.3389/fcell.2021.669285)
Supplement: Supplementary file 4 [file Table_2.XLSX]

## Sheet: Antibody
Brand	Product code	Name
CST	4804S	DCBLD2 Antibody
Biorbyt	orb100874	DCBLD2 antibody
LifeSpan	LS-C291089	DCBLD2 Antibody
SANTA CRUZ	sc-374429	Integrin β1 Antibody (A-4)
Wanleibio	WL01863	Snail Antibody
Wanleibio	WL01508	SLUG Antibody
Wanleibio	WL01047	N-Cadherin Antibody
Wanleibio	WL02800	ZO-1 Antibody
Wanleibio	WL01657	ZEB1 Antibody
Wanleibio	WL1579	MMP2 Antibody
Wanleibio	WL01960	Vimentin Antibody
Wanleibio	WL03096	MMP9 Antibody
Absin	abs132493	CD31 antibody
Wanleibio	WL0962a	β-Catenin Antibody
Wanleibio	WL0682a	EGFR Antibody
